# Supplementary material for: The impact of placental genomic risk for schizophrenia and birth asphyxia on brain development
Source: Transl Psychiatry. 2023 Nov 8;13:343. doi: 10.1038/s41398-023-02639-4 (PMC10632427; doi:10.1038/s41398-023-02639-4)
Supplement: Supplementary file 1 — SUPPLEMENTAL MATERIAL [file 41398_2023_2639_MOESM1_ESM.xlsx]

## Sheet: Supplementary Table 1 Outlier
	Supplementary Table 1. Outlier
	Outlier	nHC (cm)	ICV cm3	Scanner	ASPH	Diagnosis	Sex	Age	BW	GA	Ethnicity
	nHC	22	-	-	ASPH+	SZ	M	25	740	25	European Caucasian
	nHC	26	1767	MR750	ASPH-	SZ	M	28	1055	27	European Caucasian
	adult ICV	35	839	HDxt	ASPH-	HC	F	25	2950	43	European Caucasian
	adult ICV	-	971	HDxt	ASPH+	HC	M	40	3670	39	European Caucasian
	adult ICV	36	979	HDxt	ASPH-	SZ	F	24	3860	42	European Caucasian
	adult ICV	-	1004	HDxt	ASPH-	HC	M	35	4060	40	European Caucasian
	adult ICV	-	1016	HDxt	ASPH+	HC	M	38	3340	-	European Caucasian
	Neonatal head circumference (nHC); intracranial volume (ICV); schizophrenia (SZ); healthy controls (controls); male (M); female (F); birth weight (BW); gestational age (GA)

## Sheet: Supplementary Table 2 OCs
	Supplementary Table 2. Obstetric Complications
			Males									Females
			HC (n = 467)				SZ (n = 254)					HC (n = 403)				SZ (n = 179)
			ASPH-	(n = 393)	ASPH+	(n = 74)	ASPH-	(n = 226)	ASPH+	(n = 28)		ASPH-	(n = 360)	ASPH+	(n = 43)	ASPH-	(n = 155)	ASPH+	(n = 24)
	Obstetric complications	MS level	n	%	n	%	n	%	n	%		n	%	n	%	n	%	n	%
	Pregnancy
	6329 Unspecified bleeding	4	2	0.00508906	1	0.0135135	2	0.00884956	0	0		0	0	0	0	0	0	0	0
	5901 Pyelonephritis pyelitis	4	1	0.00254453	0	0	1	0.00442478	0	0		0	0	1	0.0232558		0		0
	0529 Chickenpox	4	0	0	0	0	1	0.00442478	0	0		1	0.00277778	0	0	1	0.00645161	0	0
	1309 Toxoplasmosis	4	0	0	0	0	0	0	0	0		1	0.00277778	0	0	0	0	0	0
	2509 Diabetes	4	0	0	0	0	0	0	0	0		2	0.00555556	0	0	3	0.0193548	0	0
	4869 Pneumonia	4	0	0	0	0	0	0	0	0		1	0.00277778	0	0	0	0	0	0
	6326 Bleeding in 3 trimester	4	1	0.00254453	1	0.0135135	1	0.00442478	1	0.0357143		4	0.0111111	0	0	0	0	0	0
	6347 Rh antibody	4	0	0	0	0	0	0	0	0		0	0	0	0	1	0.00645161	1	0.0416667
	6374 Proteinuria Hypertension	4	0	0	0	0	0	0	0	0		1	0.00277778	0	0	1	0.00645161	0	0
	6379 Preeclampsia	4	11	0.0279898	1	0.0135135	5	0.0221239	0	0		3	0.00833333	0	0	5	0.0322581	0	0
	MU07 Preeclampsia light	4	0	0	0	0	0	0	0	0		0	0	0	0	1	0.00645161	0	0
	2890 Hyperviscosity/neon. polycythemia	5	0	0	0	0	0	0	0	0		1	0.00277778	0	0	0	0	0	0
	6323 Bleeding in 1 trimester	5	4	0.0101781	2	0.027027	2	0.00884956	0	0		6	0.0166667	1	0.0232558	3	0.0193548	1	0.0416667
	6325 Bleeding in 2 trimester	5	3	0.00763359	0	0	1	0.00442478	1	0.0357143		1	0.00277778	0	0	0	0	0	0
	6327 Bleeding in 1 and 2 trimester	5	0	0	0	0	0	0	0	0		1	0.00277778	0	0	0	0	1	0.0416667
	0849 Malaria	5	0	0	0	0	1	0.00442478	0	0		0	0	0	0	0	0	0	0
	Labor and delivery
	FV02 Oligohydramnion	4	1	0.00254453	0	0	0	0	0	0		0	0	0	0	0	0	0	0
	KP04 Difficult shoulder relief	4	2	0.00508906	3	0.0405405	0	0	0	0		1	0.00277778	0	0	1	0.00645161	1	0.0416667
	KP15 Threatening intrauterine asphyxia	4	9	0.0229008	3	0.0405405	6	0.0265487	3	0.107143		4	0.0111111	4	0.0930233	5	0.0322581	4	0.166667
	KP124 Bleeding delivery INA level	4	0	0	0	0	0	0	0	0		1	0.00277778	0	0	0	0	0	0
	NS06 Real knot in umbilical cord	4	9	0.0229008	2	0.027027	4	0.0176991	2	0.0714286		1	0.00277778	2	0.0465116	4	0.0258065	0	0
	O410 Oligohydramnion	4	0	0	0	0	1	0.00442478	0	0		2	0.00555556	0	0	1	0.00645161	0	0
	O421 Premature discharge of water with start of birth after 24 hours	4	2	0.00508906	2	0.027027	0	0	1	0.0357143		1	0.00277778	1	0.0232558	0	0	1	0.0416667
	O469 Unspecified bleeding before birth	4	1	0.00254453	2	0.027027	1	0.00442478	0	0		2	0.00555556	0	0	0	0	0	0
	O639 Unspecified long-term birth	4	4	0.0101781	1	0.0135135	2	0.00884956	1	0.0357143		1	0.00277778	1	0.0232558	0	0	2	0.0833333
	O650 Mechanically hindered birth due to deformed pelvis	4	0	0	0	0	0	0	0	0		1	0.00277778	0	0	0	0	0	0
	O651 Mechanically obstructed birth due to generally narrow pelvis	4	7	0.0178117	0	0	4	0.0176991	0	0		7	0.0194444	1	0.0232558	3	0.0193548	0	0
	O655 Mechanically hindered birth due to abnormal pelvic condition in mother	4	0	0	0	0	0	0	0	0		1	0.00277778	0	0	0	0	0	0
	Breech other presentation	4	12	0.0305344	5	0.0675676	10	0.0442478	3	0.107143		13	0.0361111	4	0.0930233	9	0.0580645	1	0.0416667
	IG07 Forceps in retrospect head, breech birth	4	2	0.00508906	0	0	0	0	0	0		2	0.00555556	1	0.0232558	0	0	0	0
	IG106 Forceps (forceps, Simpsons forceps)	4	7	0.0178117	3	0.0405405	4	0.0176991	2	0.0714286		8	0.0222222	5	0.116279	1	0.00645161	2	0.0833333
	IG108 Caesarean section / sectio caesarea	4	21	0.0534351	7	0.0945946	11	0.0486726	2	0.0714286		20	0.0555556	2	0.0465116	10	0.0645161	2	0.0833333
	IG118 Caesarean section, planned and completed as planned	4	4	0.0101781	0	0	5	0.0221239	0	0		2	0.00555556	1	0.0232558	3	0.0193548	0	0
	IG121 All other caesarean sections	4	1	0.00254453	0	0	0	0	0	0		0	0	0	0	0	0	0	0
	FS03 Sectio	4	0	0	0	0	1	0.00442478	0	0		0	0	0	0	1	0.00645161	0	0
	AN04 Spinal	4	1	0.00254453	0	0	1	0.00442478	0	0		0	0	0	0	1	0.00645161	0	0
	MAF00 Cutting forceps at head	4	4	0.0101781	3	0.0405405	1	0.00442478	0	0		4	0.0111111	1	0.0232558	2	0.0129032	1	0.0416667
	IG119 Caesarean section, planned and implemented as emergency caesarean section	5	0	0	0	0	0	0	0	0		1	0.00277778	0	0	0	0	0	0
	IG120 Caesarean section, not planned and implemented as emergency caesarean section	5	5	0.0127226	4	0.0540541	9	0.039823	3	0.107143		6	0.0166667	2	0.0465116	1	0.00645161	3	0.125
	AS51 Discolored amniotic fluid	5	0	0	0	0	0	0	0	0		2	0.00555556	0	0	0	0	0	0
	FV03 Discolored amniotic fluid	5	19	0.0483461	29	0.391892	18	0.079646	10	0.357143		25	0.0694444	23	0.534884	5	0.0322581	12	0.5
	FV102 Thick mushy amniotic fluid	5	0	0	0	0	0	0	0	0		0	0	0	0	1	0.00645161	2	0.0833333
	PL52 Darken necrotic placenta	5	0	0	0	0	0	0	0	0		1	0.00277778	0	0	0	0	0	0
	PL59 Discolored placenta	5	3	0.00763359	4	0.0540541	2	0.00884956	0	0		4	0.0111111	1	0.0232558	0	0	0	0
	PL109 Separation placenta	5	0	0	0	0	1	0.00442478	0	0		0	0	0	0	0	0	0	0
	PL175 Green or discolored membranes	5	3	0.00763359	5	0.0675676	3	0.0132743	0	0		4	0.0111111	1	0.0232558	1	0.00645161	2	0.0833333
	O411 Infection in amnion and fetal membrane	5	0	0	0	0	0	0	0	0		1	0.00277778	0	0	0	0	0	0
	O441 Placenta previa with bleeding	5	0	0	1	0.0135135	1	0.00442478	0	0		0	0	0	0	0	0	0	0
	KP12 Bleeding 500 - 1500 ml	5	3	0.00763359	1	0.0135135	7	0.0309735	0	0		7	0.0194444	1	0.0232558	3	0.0193548	0	0
	KP115 Bleeding delivery 500-749 ml	5	13	0.0330789	2	0.027027	4	0.0176991	0	0		12	0.0333333	0	0	5	0.0322581	1	0.0416667
	KP116 Bleeding delivery 750-999 ml	5	3	0.00763359	1	0.0135135	2	0.00884956	0	0		8	0.0222222	0	0	1	0.00645161	0	0
	KP117 Bleeding delivery 1000-1199 ml	5	1	0.00254453	0	0	1	0.00442478	0	0		3	0.00833333	0	0	0	0	1	0.0416667
	KP118 Bleeding delivery 1200-1399 ml	5	0	0	1	0.0135135	0	0	0	0		0	0	0	0	1	0.00645161	0	0
	KP121 Bleeding delivery 1600-1799 ml	5	1	0.00254453	0	0	0	0	0	0		0	0	0	0	0	0	0	0
	KP122 Bleeding delivery 1800-1999 ml	5	0	0	0	0	2	0.00884956	0	0		1	0.00277778	0	0	0	0	0	0
	KP123 Bleeding delivery 2000ml-more	5	0	0	1	0.0135135	1	0.00442478	0	0		4	0.0111111	1	0.0232558	0	0	0	0
	O459 Unspecified premature placental abruption	6	0	0	0	0	0	0	1	0.0357143		1	0.00277778	0	0	1	0.00645161	1	0.0416667
	O711 Uterine rupture during labor	6	0	0	1	0.0135135	0	0	0	0		0	0	0	0	0	0	0	0
	O690 Birth delivery complication by umbilical cord prolapse	6	0	0	1	0.0135135	0	0	0	0		1	0.00277778	2	0.0465116	0	0	0	0
	Neonatal
	0704 Hepatitt B	4	1	0.00254453	0	0	0	0	0	0		0	0	0	0	0	0	0	0
	1309 Toxoplasmosis	4	0	0	0	0	0	0	0	0		1	0.00277778	0	0	0	0	0	0
	2519 Hypoglycemia	4	0	0	1	0.0135135	0	0	0	0		0	0	0	0	0	0	1	0.0416667
	2859 Anemia	4	0	0	0	0	0	0	0	0		0	0	1	0.0232558	0	0	0	0
	7470 Failure to close the ductus	4	0	0	0	0	0	0	0	0		0	0	0	0	0	0	1	0.0416667
	7490 Cleft palate	4	1	0.00254453	0	0	0	0	0	0		1	0.00277778	0	0	0	0	0	0
	7492 Cleft palate w / cleft lips, jaw	4	0	0	0	0	0	0	0	0		1	0.00277778	0	0	0	0	0	0
	7721 Cephalhemotoma	4	0	0	1	0.0135135	0	0	0	0		0	0	0	0	0	0	0	0
	7750 Erythroblastosis	4	0	0	0	0	1	0.00442478	0	0		0	0	0	0	0	0	0	0
	7762 Respiratory distress sleep apnea	4	0	0	2	0.027027	1	0.00442478	2	0.0714286		1	0.00277778	0	0	1	0.00645161	2	0.0833333
	7763 Primary apnea	4	0	0	1	0.0135135	0	0	0	0		0	0	0	0	0	0	0	0
	7765 Atelectasis pulmonary	4	0	0	0	0	0	0	0	0		0	0	0	0	0	0	1	0.0416667
	7768 Cyanosis	4	0	0	1	0.0135135	1	0.00442478	2	0.0714286		1	0.00277778	0	0	1	0.00645161	0	0
	7781 Post-maturity (over 42 weeks)	4	0	0	1	0.0135135	1	0.00442478	0	0		0	0	0	0	0	0	0	0
	7789 General debility lethargy	4	0	0	0	0	0	0	0	0		0	0	0	0	0	0	1	0.0416667
	P282 Cyanosis attack in newborn	4	0	0	0	0	0	0	0	0		0	0	0	0	1	0.00645161	0	0
	P284 Other Apnea in newborn	4	0	0	0	0	1	0.00442478	0	0		0	0	0	0	1	0.00645161	0	0
	P285 Respiratory failure in newborn	4	0	0	0	0	1	0.00442478	0	0		0	0	0	0	0	0	0	0
	P612 Anemmia due to prematurity	4	0	0	0	0	1	0.00442478	0	0		0	0	0	0	0	0	0	0
	P704 Hypoglycemia	4	0	0	0	0	0	0	0	0		0	0	0	0	1	0.00645161	0	0
	P711 Hypocalceamia	4	0	0	0	0	0	0	0	0		0	0	0	0	1	0.00645161	0	0
	Q250 Open ductus arteriosus	4	0	0	0	0	2	0.00884956	0	0		0	0	0	0	0	0	0	0
	GA between 36 and 37 weeks	4	34	0.086514	8	0.108108	16	0.0707965	2	0.0714286		11	0.0305556	1	0.0232558	5	0.0322581	0	0
	BW between 2000 and 2500 grams	4	7	0.0178117	3	0.0405405	5	0.0221239	3	0.107143		9	0.025	2	0.0465116	3	0.0193548	0	0
	Apgar score at 1 minute between 4 and 7	4	11	0.0279898	18	0.243243	11	0.0486726	9	0.321429		4	0.0111111	8	0.186047	5	0.0322581	10	0.416667
	C802 Exchange transfusion	5	0	0	0	0	0	0	0	0		0	0	0	0	0	0	1	0.0416667
	2871 Thrombocytopenia	5	0	0	0	0	0	0	0	0		0	0	0	0	1	0.00645161	0	0
	4869 Pneumonia	5	0	0	0	0	0	0	0	0		0	0	0	0	1	0.00645161	1	0.0416667
	P220 Respiratory distress syndrome in newborn	5	0	0	0	0	1	0.00442478	0	0		0	0	0	0	0	0	0	0
	GA between 34 and 35 weeks	5	4	0.0101781	3	0.0405405	4	0.0176991	0	0		3	0.00833333	1	0.0232558	3	0.0193548	1	0.0416667
	BW between 1500 1999 grams	5	4	0.0101781	3	0.0405405	2	0.00884956	1	0.0357143		2	0.00555556	0	0	2	0.0129032	1	0.0416667
	Apgar score at 1 minute between 0 and 3	5	0	0	2	0.027027	1	0.00442478	2	0.0714286		0	0	2	0.0465116	0	0	0	0
	Apgar score at 5 minutes between 4 and 7	5	1	0.00254453	8	0.108108	1	0.00442478	3	0.107143		0	0	0	0	1	0.00645161	2	0.0833333
	0389 Sepsis	6	0	0	1	0.0135135	1	0.00442478	0	0		0	0	0	0	0	0	0	0
	GA less than 33 weeks	6	3	0.00763359	2	0.027027	6	0.0265487	3	0.107143		1	0.00277778	0	0	2	0.0129032	1	0.0416667
	BW less than 1499 grams	6	0	0	1	0.0135135	1	0.00442478	1	0.0357143		0	0	0	0	0	0	1	0.0416667
	Apgar score at 5 minutes between 0 and 3	6	0	0	0	0	0	0	1	0.0357143		0	0	1	0.0232558	0	0	0	0

## Sheet: Supplementary Table 3 Caucasian
	Supplemantary Table 3. Caucasians only PGC3
		Diagnosis		PRS*OCs		PRS*ASPH
		t	P	t	P	t	P
	European Caucasians
	PGC3
	PRS1	3.596	0.00032	1.078	0.281	1.84	0.033
	PlacPRS1	2.98	0.0029	-0.298	0.766	1.888	0.0295
	NonPlacPRS1	3.456	0.00055	0.395	0.693	-1.051	0.293
	We found a relationship between each PRS and case-control status (column D). Columns E-F report the statistics for the interaction between each PRS and a history of obstetric complications (OCs) on case-control status. Columns G-H reports the statistics for the interaction between each PRS and a history of birth asphyxia (ASPH) on case-control status. All the statistics were generated using multi…

## Sheet: Supplementary Table 4 nHC
	Supplementary Table 4. Neonatal head circumference
								European caucasians only
	Overall model	F (18, 810) = 3.42, p = <.001, adj. R2 = 0.05						F (18, 750) = 3.10, p = <.001, adj. R2 = 0.05
		B	SE	β	t	p	one-tailed p value	B	SE	β	t	p		one-tailed p value
	(Constant)	35.086	0.279		125.555	<.001		35.102	0.292		120.305	<.001
	PC1	15.585	27.717	0.024	0.562	0.574		30.174	30.501	0.04	0.989	0.323
	PC2	-16.864	15.644	-0.083	-1.078	0.281		-80.061	25.504	-0.13	-3.139	0.002
	PC3	1.633	13.707	0.01	0.119	0.905		31.655	20.679	0.067	1.531	0.126
	PC4	-18.001	17.665	-0.064	-1.019	0.308		6.874	19.799	0.013	0.347	0.729
	PC5	2.212	7.284	0.015	0.304	0.761		-18.282	18.767	-0.037	-0.974	0.33
	PC6	-2.814	17.501	-0.006	-0.161	0.872		2.129	18.376	0.004	0.116	0.908
	PC7	-25.914	17.453	-0.054	-1.485	0.138		-36.135	18.577	-0.071	-1.945	0.052
	PC8	10.221	16.572	0.022	0.617	0.538		13.786	17.446	0.029	0.79	0.43
	PC9	6.414	6.571	0.058	0.976	0.329		-1.408	11.859	-0.005	-0.119	0.906
	PC10	9.676	14.835	0.026	0.652	0.514		6.361	16.137	0.014	0.394	0.694
	batch2	0.193	0.138	0.049	1.401	0.162		0.209	0.142	0.053	1.468	0.142
	batch3	0.146	0.172	0.03	0.851	0.395		0.186	0.185	0.037	1.005	0.315
	Age	-0.009	0.01	-0.032	-0.865	0.387		-0.012	0.011	-0.044	-1.145	0.253
	Sex	0.584	0.1	0.201	5.817	<.001		0.591	0.105	0.203	5.645	<.001
	Dx	-0.028	0.11	-0.009	-0.252	0.801		-0.083	0.115	-0.027	-0.72	0.472
	ASPH	0.011	0.144	0.003	0.074	0.941		0.022	0.15	0.005	0.145	0.885
	PlacPRS1	35.638	24.076	0.055	1.48	0.139		34.265	24.775	0.053	1.383	0.167
	ASPH_PlacPRS1	-144.192	67.484	-0.078	-2.137	0.033	0.0165	-137.903	69.679	-0.075	-1.979	0.048	0.024
	Neonatal head circumference, controlling for GA and BW
	Overall model	F (20, 750) = 35.87, p = <.001, adj. R2 = 0.48						F (20, 696) = 31.50, p = <.001, adj. R2 = 0.46
		B	SE	β	t	p		B	SE	β	t	p
	(Constant)	27.198	0.854		31.867	<.001		26.992	0.904		29.846	<.001
	PC1	29.354	21.538	0.046	1.363	0.173		37.45	23.686	0.05	1.581	0.114
	PC2	-16.966	12.129	-0.084	-1.399	0.162		-44.467	19.649	-0.074	-2.263	0.024
	PC3	3.873	10.824	0.023	0.358	0.721		11.569	15.934	0.025	0.726	0.468
	PC4	-15.552	13.805	-0.055	-1.127	0.26		-15.317	15.228	-0.03	-1.006	0.315
	PC5	-6.047	5.987	-0.042	-1.01	0.313		-1.808	14.597	-0.004	-0.124	0.901
	PC6	0.461	13.295	0.001	0.035	0.972		3.754	14.007	0.008	0.268	0.789
	PC7	-9.812	13.35	-0.02	-0.735	0.463		-9.984	14.371	-0.02	-0.695	0.487
	PC8	-2.563	12.828	-0.005	-0.2	0.842		-2.906	13.549	-0.006	-0.215	0.83
	PC9	8.852	5.189	0.082	1.706	0.088		6.567	9.01	0.022	0.729	0.466
	PC10	10.31	11.357	0.028	0.908	0.364		13.357	12.496	0.03	1.069	0.285
	batch2	0.158	0.105	0.041	1.508	0.132		0.155	0.11	0.04	1.412	0.159
	batch3	-0.009	0.134	-0.002	-0.069	0.945		0.072	0.144	0.015	0.498	0.619
	Age	-0.007	0.008	-0.024	-0.857	0.392		-0.01	0.008	-0.037	-1.25	0.212
	Sex	0.314	0.078	0.109	4.019	<.001		0.336	0.082	0.117	4.103	<.001
	GA	0.043	0.022	0.055	1.975	0.049		0.048	0.023	0.062	2.099	0.036
	BW	0.002	0	0.639	22.772	<.001		0.002	0	0.63	21.324	<.001
	Dx	-0.035	0.084	-0.012	-0.414	0.679		-0.047	0.089	-0.015	-0.532	0.595
	ASPH	-0.065	0.11	-0.016	-0.589	0.556		-0.034	0.116	-0.008	-0.293	0.769
	PlacPRS1	35.941	18.342	0.056	1.959	0.05		33.398	19.061	0.052	1.752	0.08
	ASPH_PlacPRS1	-124.991	51.533	-0.069	-2.425	0.016	0.008	-108.787	53.463	-0.061	-2.035	0.042	0.021
	We found a significant PlacPRS1 by birth asphyxia (ASPH) interaction on neonatal head circumference (nHC) in both regression models (without, TOP, and with, BOTTOM, controlling for gestational age and birth weight). Additionally, in the models with only Caucasians (SHADED), the PlacPRS1 by ASPH interaction on nHC were significant. PC1-10 (first 10 genetic principal components); batch2 (second gen…

## Sheet: Supplementary Table 5 nHC_GA_BW
	Supplementary Table 5. Neonatal head circumference
	Overall model			F (18, 664) = 32.71, p = <.001, adj. R2 = 0.46								F (18, 87) = 9.98, p = <.001, adj. R2 = 0.61
				B	SE	β	t	p	one-tailed p value			B	SE	β	t	p	one-tailed p value
		ASPH-	(Constant)	27.759	0.949		29.249	<.001			ASPH+	25.048	2.165		11.569	<.001
			PC1	14.838	23.544	0.023	0.63	0.529				32.463	56.857	0.052	0.571	0.57
			PC2	-9.501	13.283	-0.047	-0.715	0.475				-61.722	34.075	-0.325	-1.811	0.074
			PC3	0.344	11.801	0.002	0.029	0.977				37.513	28.231	0.219	1.329	0.187
			PC4	-15.87	15.07	-0.055	-1.053	0.293				4.124	33.867	0.015	0.122	0.903
			PC5	-8.312	6.485	-0.057	-1.282	0.2				15.037	16.817	0.114	0.894	0.374
			PC6	-2.048	14.666	-0.004	-0.14	0.889				54.654	34.393	0.12	1.589	0.116
			PC7	-20.797	15.056	-0.042	-1.381	0.168				26.6	28.5	0.064	0.933	0.353
			PC8	4.886	13.854	0.01	0.353	0.724				-54.904	36.108	-0.113	-1.521	0.132
			PC9	9.043	5.436	0.087	1.664	0.097				4.726	20.851	0.03	0.227	0.821
			PC10	3.824	12.264	0.011	0.312	0.755				63.861	32.245	0.153	1.981	0.051
			batch2	0.129	0.114	0.033	1.125	0.261				0.092	0.291	0.024	0.315	0.753
			batch3	-0.023	0.143	-0.005	-0.164	0.87				-0.32	0.397	-0.06	-0.807	0.422
			Age	-0.009	0.008	-0.032	-1.034	0.301				0.01	0.021	0.037	0.487	0.628
			Sex	0.357	0.084	0.125	4.258	<.001				0.054	0.219	0.018	0.245	0.807
			GA	0.024	0.024	0.03	1.006	0.315				0.125	0.059	0.173	2.121	0.037
			BW	0.002	0	0.644	21.468	<.001				0.001	0	0.566	7.049	<.001
			Dx	-0.095	0.09	-0.032	-1.062	0.288				0.365	0.257	0.106	1.419	0.159
			PlacPRS1	36.607	18.498	0.057	1.979	0.048	0.976			-129.65	49.083	-0.184	-2.641	0.01	0.005
	Overall model			F (17, 30) = 4.26, p = <.001, adj. R2 = 0.54								F (17, 40) = 6.11, p = <.001, adj. R2 = 0.60
		ASPH+
				B	SE	β	t	p				B	SE	β	t	p
		Females	(Constant)	24.132	4.519		5.34	<.001			Males	23.529	2.753		8.545	<.001
			PC1	-16.355	85.121	-0.031	-0.192	0.849				116.608	127.466	0.151	0.915	0.366
			PC2	-102.581	91.492	-0.433	-1.121	0.271				10.689	48.045	0.066	0.222	0.825
			PC3	32.735	58.678	0.161	0.558	0.581				7.197	45.223	0.048	0.159	0.874
			PC4	53.88	54.511	0.192	0.988	0.331				-92.465	57.554	-0.356	-1.607	0.116
			PC5	6.739	36.879	0.05	0.183	0.856				-1.316	24.845	-0.01	-0.053	0.958
			PC6	77.792	63.243	0.179	1.23	0.228				9.72	47.348	0.021	0.205	0.838
			PC7	-19.341	63.762	-0.044	-0.303	0.764				65.787	36.343	0.173	1.81	0.078
			PC8	-67.692	64.04	-0.157	-1.057	0.299				-89.897	52.211	-0.169	-1.722	0.093
			PC9	-21.588	61.353	-0.082	-0.352	0.727				-9.374	26.979	-0.077	-0.347	0.73
			PC10	60.712	56.274	0.127	1.079	0.289				75.25	48.037	0.203	1.566	0.125
			batch2	0.186	0.455	0.054	0.409	0.686				0.037	0.431	0.008	0.086	0.932
			batch3	-0.181	0.734	-0.037	-0.247	0.807				-0.807	0.573	-0.141	-1.41	0.166
			Age	-0.022	0.037	-0.077	-0.588	0.561				0.032	0.028	0.12	1.164	0.251
			GA	0.166	0.122	0.192	1.358	0.185				0.168	0.078	0.269	2.159	0.037
			BW	0.001	0	0.551	3.821	0.001				0.001	0	0.468	3.624	0.001
			Dx	0.199	0.474	0.061	0.419	0.678				0.937	0.413	0.269	2.266	0.029
			PlacPRS1	-80.642	76.237	-0.117	-1.058	0.299	0.1495			-189.822	70.111	-0.249	-2.707	0.01	0.005
	Overall model			F (16, 28) = 7.42, p = <.001, adj. R2 = 0.70								F (12, 0) =, p = , adj. R2 =
		ASPH+, Males
				B	SE	β	t	p				B	SE	β	t	p
		HC	(Constant)	23.927	2.658		9.003	<.001			SZ
			PC1	97.414	144.309	0.077	0.675	0.505
			PC2	-15.927	56.9	-0.055	-0.28	0.782
			PC3	54.064	74.595	0.185	0.725	0.475
			PC4	-76.702	65.782	-0.197	-1.166	0.253
			PC5	-5.711	57.823	-0.03	-0.099	0.922
			PC6	92.239	57.563	0.16	1.602	0.12
			PC7	38.145	41.743	0.09	0.914	0.369
			PC8	-162.267	61.977	-0.242	-2.618	0.014
			PC9	6.071	56.988	0.011	0.107	0.916
			PC10	83.607	46.893	0.182	1.783	0.085
			batch2	0.385	0.447	0.092	0.861	0.397
			batch3	-0.738	0.692	-0.101	-1.066	0.295
			Age	-0.004	0.029	-0.016	-0.153	0.879
			GA	0.212	0.078	0.357	2.695	0.012
			BW	0.001	0	0.313	2.395	0.024
			PlacPRS1	-242.22	74.719	-0.306	-3.242	0.003	0.0015
	Overall model			F (14, 33) = 2.62, p = .011, adj. R2 = 0.33								F (13, 1) = 5.46, p = .324, adj. R2 = 0.81
		ASPH+, Males
				B	SE	β	t	p				B	SE	β	t	p
		HC	(Constant)	35.873	1.114		32.213	0			SZ	45.514	3.006		15.143	0.042
			PC1	-132.029	167.496	-0.123	-0.788	0.436				189.926	780.524	0.374	0.243	0.848
			PC2	-114.47	76.234	-0.394	-1.502	0.143				-553.479	199.845	-4.813	-2.77	0.221
			PC3	191.798	92.036	0.648	2.084	0.045				304.788	95.079	2.901	3.206	0.193
			PC4	-44.29	89.68	-0.115	-0.494	0.625				111.618	327.304	0.585	0.341	0.791
			PC5	47.87	75.135	0.249	0.637	0.528				135.199	221.433	1.55	0.611	0.651
			PC6	162.88	79.986	0.281	2.036	0.05				-699.582	677.782	-1.879	-1.032	0.49
			PC7	46.554	60.15	0.11	0.774	0.444				-425.878	753.683	-1.11	-0.565	0.673
			PC8	-174.71	84.173	-0.279	-2.076	0.046				109.577	140.491	0.226	0.78	0.578
			PC9	-101.668	77.719	-0.182	-1.308	0.2				155.318	313.493	2.176	0.495	0.707
			PC10	162.597	64.812	0.353	2.509	0.017				-46.995	460.357	-0.154	-0.102	0.935
			batch2	0.689	0.609	0.164	1.13	0.267
			batch3	-1.002	0.815	-0.164	-1.229	0.228				7.765	3.517	1.958	2.208	0.271
			Age	-0.038	0.04	-0.138	-0.958	0.345				-0.409	0.117	-1.157	-3.508	0.177
			PlacPRS1	-273.334	97.397	-0.359	-2.806	0.008	0.004			-764.487	287.647	-0.679	-2.658	0.229	0.1145
	In all participants who experienced birth asphyxia (ASPH), we found a significant association between PlacPRS1 and neonatal head circumference (nHC) (TOP RIGHT). In only males who experienced ASPH, we found a significant association between PlacPRS1 and nHC (MIDDLE RIGHT). In male controls who experienced ASPH, we found a significant association between PlacPRS1 and nHC (BOTTOM LEFT). There were …

## Sheet: Supplementary Table 6 Adult ICV
	Supplementary Table 6. Adult ICV
								European caucasians only
	Overall model	F (18, 892) = 43.52, p = <.001, adj. R2 = 0.46						F (18, 849) = 40.63, p = <.001, adj. R2 = 0.45
		B	SE	β	t	p	one-tailed p value	B	SE	β	t	p
	(Constant)	1445.75	16.722		86.456	<.001		1449	17.117		84.651	<.001
	PC1	-4016.17	1945.01	-0.063	-2.065	0.039		-3723.64	2041.53	-0.052	-1.824	0.069
	PC2	-4557.98	1195.49	-0.197	-3.813	<.001		-3193.31	1668.36	-0.068	-1.914	0.056
	PC3	2231.52	989.324	0.126	2.256	0.024		1239.47	1221.94	0.037	1.014	0.311
	PC4	379.366	1312.61	0.013	0.289	0.773		-103.221	1415.47	-0.002	-0.073	0.942
	PC5	1107.22	574.68	0.063	1.927	0.054		94.817	1117.61	0.002	0.085	0.932
	PC6	737.44	1266.32	0.015	0.582	0.56		558.376	1292.04	0.011	0.432	0.666
	PC7	-1895.29	1283.05	-0.038	-1.477	0.14		-1356.3	1330.79	-0.026	-1.019	0.308
	PC8	-1058.42	1188.56	-0.022	-0.891	0.373		-1440.78	1221.42	-0.031	-1.18	0.238
	PC9	-40.165	494.212	-0.003	-0.081	0.935		-954.079	772.229	-0.037	-1.235	0.217
	PC10	278.763	1068.71	0.007	0.261	0.794		-224.806	1102.39	-0.005	-0.204	0.838
	batch2	8.199	9.874	0.021	0.83	0.407		7.3	10.038	0.019	0.727	0.467
	batch3	5.61	11.167	0.013	0.502	0.616		6.534	11.584	0.015	0.564	0.573
	Age	-0.025	0.491	-0.001	-0.05	0.96		-0.131	0.496	-0.007	-0.263	0.792
	Sex	198.511	7.368	0.67	26.941	<.001		197.185	7.503	0.673	26.281	<.001
	Dx	-12.035	8.969	-0.035	-1.342	0.18		-13.433	9.275	-0.038	-1.448	0.148
	ASPH	-8.534	10.569	-0.02	-0.807	0.42		-7.84	10.692	-0.019	-0.733	0.464
	PlacPRS1	-913.242	1741.62	-0.014	-0.524	0.6		-1455.98	1764.64	-0.023	-0.825	0.41
	ASPH*PlacPRS1	-979.463	4740.8	-0.006	-0.207	0.836	0.418	-310.363	4772.55	-0.002	-0.065	0.948
	Adult ICV, controlling for GA and BW
	Overall model	F (20, 838) = 41.40, p = <.001, adj. R2 = 0.49						F (20, 800) = 38.86, p = <.001, adj. R2 = 0.48
		B	SE	β	t	p		B	SE	β	t	p
	(Constant)	1693.78	76.12		22.251	<.001		1679.05	77.479		21.671	<.001
	PC1	-4242.94	1965.78	-0.065	-2.158	0.031		-3956.41	2036.25	-0.056	-1.943	0.052
	PC2	-4758.54	1227.09	-0.203	-3.878	<.001		-3084.94	1655.26	-0.067	-1.864	0.063
	PC3	2154.2	1019.1	0.118	2.114	0.035		1375.71	1214.36	0.042	1.133	0.258
	PC4	541.361	1347.18	0.018	0.402	0.688		-221.1	1416.06	-0.005	-0.156	0.876
	PC5	1070.89	604.612	0.061	1.771	0.077		15.914	1106.73	0	0.014	0.989
	PC6	517.732	1270.45	0.01	0.408	0.684		244.909	1289.73	0.005	0.19	0.849
	PC7	-1509.2	1286.18	-0.03	-1.173	0.241		-938.121	1325.43	-0.018	-0.708	0.479
	PC8	-859.012	1205.9	-0.018	-0.712	0.476		-1225.1	1232.98	-0.026	-0.994	0.321
	PC9	5.781	508.17	0	0.011	0.991		-806.663	760.745	-0.032	-1.06	0.289
	PC10	377.149	1076.85	0.01	0.35	0.726		-89.841	1106.85	-0.002	-0.081	0.935
	batch2	3.24	9.903	0.008	0.327	0.744		1.813	10.058	0.005	0.18	0.857
	batch3	-1.679	11.354	-0.004	-0.148	0.882		-0.011	11.711	0	-0.001	0.999
	Age	0.228	0.496	0.012	0.459	0.646		0.122	0.499	0.007	0.244	0.808
	Sex	186.959	7.535	0.63	24.811	<.001		185.885	7.666	0.634	24.249	<.001
	GA	-10.507	2.065	-0.143	-5.087	<.001		-10.107	2.102	-0.137	-4.808	<.001
	BW	0.049	0.007	0.188	6.708	<.001		0.049	0.007	0.193	6.707	<.001
	Dx	-11.913	9.116	-0.034	-1.307	0.192		-14.612	9.368	-0.041	-1.56	0.119
	ASPH	-1.087	10.714	-0.003	-0.101	0.919		-0.771	10.845	-0.002	-0.071	0.943
	PlacPRS1	-783.644	1751.63	-0.012	-0.447	0.655		-1404.07	1772.26	-0.022	-0.792	0.428
	ASPH*PlacPRS1	-1352.19	4776.65	-0.008	-0.283	0.777	0.3885	-778.617	4800.95	-0.004	-0.162	0.871
	We did not find a significant interaction between PlacPRS1 and birth asphyxia (ASPH) on adult intracranial volume (ICV) in either regression model (without, TOP, and with, BOTTOM, controlling for gestational age and birth weight). Additionally, in the models with only Caucasians (SHADED), we did not find a significant interaction between PlacPRS1 and birth asphyxia (ASPH) on adult ICV. PC1-10 (fi…

## Sheet: Supplementary Table 7 ICV_ASPH
	Supplementary Table 7. Adult ICV
	Overall model			F (16, 772) = 41.71, p = <.001, adj. R2 = 0.45								F (16, 105) = 8.42, p = <.001, adj. R2 = 0.50
				B	SE	β	t	p	one-tailed p value			B	SE	β	t	p	one-tailed p value
		ASPH-	(Constant)	1452.07	17.953		80.881	<.001			ASPH+	1403.93	44.598		31.48	<.001
			PC1	-4438.36	2096.61	-0.07	-2.117	0.035				-2281.49	5608.82	-0.033	-0.407	0.685
			PC2	-4484.84	1276.2	-0.198	-3.514	<.001				-5163.96	3691.95	-0.194	-1.399	0.165
			PC3	2302.23	1057.79	0.134	2.176	0.03				1630.17	3488.09	0.066	0.467	0.641
			PC4	323.084	1419.39	0.011	0.228	0.82				3723.41	3673.21	0.111	1.014	0.313
			PC5	1004.06	616.633	0.056	1.628	0.104				2877.14	2197.36	0.174	1.309	0.193
			PC6	820.044	1367.4	0.016	0.6	0.549				498.193	3750.1	0.01	0.133	0.895
			PC7	-1999.31	1421.21	-0.039	-1.407	0.16				-3382.47	3088.64	-0.077	-1.095	0.276
			PC8	-962.812	1290.7	-0.02	-0.746	0.456				-1618.1	3245.19	-0.036	-0.499	0.619
			PC9	-22.253	514.575	-0.002	-0.043	0.966				-2805.49	2745.25	-0.094	-1.022	0.309
			PC10	529.545	1148.89	0.014	0.461	0.645				-2179.89	3125.58	-0.051	-0.697	0.487
			batch2	7.772	10.737	0.02	0.724	0.469				1.455	26.61	0.004	0.055	0.957
			batch3	8.256	11.946	0.019	0.691	0.49				-38.131	34.261	-0.08	-1.113	0.268
			Age	-0.191	0.526	-0.01	-0.362	0.717				0.819	1.433	0.04	0.571	0.569
			Sex	199.92	7.974	0.672	25.072	<.001				196.389	20.635	0.676	9.517	<.001
			Dx	-21.097	9.583	-0.062	-2.201	0.028				79.93	27.568	0.216	2.899	0.005
			PlacPRS1	-791.384	1759.28	-0.012	-0.45	0.653				-6685.4	4683.45	-0.105	-1.427	0.156
	Overall model			F (15, 33) = 1.39, p = .210, adj. R2 = 0.11								F (15, 57) = 1.49, p = .139, adj. R2 = 0.09
		ASPH+
				B	SE	β	t	p				B	SE	β	t	p
		Females	(Constant)	1378.97	66.924		20.605	<.001			Males	1704.05	75.464		22.581	<.001
			PC1	4525.57	7069.66	0.141	0.64	0.527				-14519.7	11032.3	-0.179	-1.316	0.193
			PC2	3388.18	6646.97	0.242	0.51	0.614				-9834.91	5612.63	-0.399	-1.752	0.085
			PC3	-6976.1	4737.48	-0.579	-1.473	0.15				13917	6545.53	0.522	2.126	0.038
			PC4	3599.28	4480.6	0.21	0.803	0.428				6300.9	6338.65	0.194	0.994	0.324
			PC5	514.135	2736.72	0.064	0.188	0.852				8293.64	4426.02	0.481	1.874	0.066
			PC6	-297.927	4913.05	-0.011	-0.061	0.952				4894.17	6996.09	0.105	0.7	0.487
			PC7	-9108.68	5039.5	-0.329	-1.807	0.08				-1324.05	4275.51	-0.039	-0.31	0.758
			PC8	2601.65	4711.64	0.104	0.552	0.585				-7668.12	4849.85	-0.199	-1.581	0.119
			PC9	-4883.91	4102.98	-0.324	-1.19	0.242				1897.58	4710.6	0.065	0.403	0.689
			PC10	3657.59	4342.59	0.138	0.842	0.406				-6486.39	4564.06	-0.194	-1.421	0.161
			batch2	-25.151	30.681	-0.126	-0.82	0.418				54.861	43.327	0.154	1.266	0.211
			batch3	-62.719	45.54	-0.249	-1.377	0.178				-34.839	52.925	-0.079	-0.658	0.513
			Age	2.853	2.219	0.218	1.286	0.207				-2.443	2.19	-0.152	-1.116	0.269
			Dx	21.8	36.599	0.106	0.596	0.555				89.255	42.949	0.275	2.078	0.042
			PlacPRS1	-55.022	6510.98	-0.001	-0.008	0.993				-9883.33	6771.09	-0.192	-1.46	0.15
	Overall model			F (14, 48) = 1.68, p = .093, adj. R2 = 0.13								F (9, 0) = , p = , adj. R2 =
		ASPH+, Males
				B	SE	β	t	p				B	SE	β	t	p
		HC	(Constant)	1727.31	77.06		22.415	<.001			SZ
			PC1	-9603.66	11020.4	-0.124	-0.871	0.388
			PC2	-7111.14	6114.31	-0.295	-1.163	0.251
			PC3	11926.7	7191.08	0.486	1.659	0.104
			PC4	6495.31	6432.6	0.214	1.01	0.318
			PC5	9131.77	5985.35	0.566	1.526	0.134
			PC6	5642.07	7193.26	0.123	0.784	0.437
			PC7	-447.069	4194.42	-0.014	-0.107	0.916
			PC8	-9459.67	4827.68	-0.26	-1.959	0.056
			PC9	8971.58	6206.85	0.22	1.445	0.155
			PC10	-9218.55	4698.92	-0.282	-1.962	0.056
			batch2	66.628	44.045	0.204	1.513	0.137
			batch3	-117.87	64.236	-0.231	-1.835	0.073
			Age	-2.565	2.17	-0.167	-1.182	0.243
			PlacPRS1	-13262.5	6750.43	-0.263	-1.965	0.055	0.0275
	Overall model			F (14, 22) = 1.06, p = .441, adj. R2 = 0.02								F (11, 0) = , p = , adj. R2 =
		ASPH+, Females
				B	SE	β	t	p				B	SE	β	t	p
		HC	(Constant)	1328.87	83.891		15.84	<.001			SZ
			PC1	3316.84	8757.16	0.104	0.379	0.708
			PC2	-3444.65	9640.77	-0.103	-0.357	0.724
			PC3	-4000.74	5594.77	-0.193	-0.715	0.482
			PC4	1402.41	5294.81	0.057	0.265	0.794
			PC5	8156.02	6446.06	0.369	1.265	0.219
			PC6	2730.5	5573.11	0.119	0.49	0.629
			PC7	-9976.7	5868.99	-0.402	-1.7	0.103
			PC8	1062.91	6223.02	0.045	0.171	0.866
			PC9	-8356.95	5392.85	-0.502	-1.55	0.135
			PC10	3300.79	5551.95	0.115	0.595	0.558
			batch2	-49.269	41.419	-0.262	-1.19	0.247
			batch3	-95.024	59.5	-0.353	-1.597	0.125
			MR_Age	4.015	2.882	0.3	1.393	0.177
			PlacPRS1	-479.429	7592.32	-0.013	-0.063	0.95	0.475
	In all participants who experienced birth asphyxia (ASPH), we did not find a significant association between PlacPRS1 and adult intracranial volume (ICV) (TOP). We did not find a significant association between PlacPRS1 and adult ICV in either females or males (MIDDLE). In male controls who experienced ASPH, we found a significant negative association between PlacPRS1 and adult ICV (BOTTOM LEFT).…
